# Supplementary material for: From Traits to Clusters: Emotional–Sensory–Regulatory Eating Profiles in Generation Z with Implications in Sustainable Food Behavior
Source: Nutrients. 2026 Feb 26;18(5):758. doi: 10.3390/nu18050758 (PMC12986968; doi:10.3390/nu18050758)
Supplement: Supplementary file 1 [file nutrients-18-00758-s001.zip]

Archive with 1 entries (1 files):
- nutrients-4164415-supplementary.pdf
